# Supplementary material for: Clinical and Bacterial Characteristics of Klebsiella pneumoniae Affecting 30-Day Mortality in Patients With Bloodstream Infection
Source: Front Cell Infect Microbiol. 2021 Sep 16;11:688989. doi: 10.3389/fcimb.2021.688989 (PMC8482843; doi:10.3389/fcimb.2021.688989)
Supplement: Supplementary file 1 [file Table_1.xlsx]

## Sheet: Table S1
Table S1. Primers used in our study.
Gene	Primers	bp	Annealing Temperature	Extension Time
iucA	F: GCTTATTTCTCCCCAACCC	583	59°C	50 sec
	R: TCAGCCCTTTAGCGACAAG
iroB	F: CAAAAAAGCAGCAGAGGC	585	59°C	50 sec
	R: TCACTGGCGGAATCCAACAC
peg-344	F1: CTTGAAACTATCCCTCCAGTC	508	53°C	40 sec
	R1: CCAGCGAAAGAATAACCCC
prmpA	F: GAGTAGTTAATAAATCAATAGCAAT	332	50°C	40 sec
	R: CAGTAGGCATTGCAGCA
prmpA2	F: GTGCAATAAGGATGTTACATTA	430	50°C	40 sec
	R: GGATGCCCTCCTCCTG

## Sheet: Table S2
Table S2. Clinical characteristics and laboratory findings of non- survivor and survivor patients with K. pneumoniae BSI.
Variables	Overall	Non-survivors (n=24)	Survivors (n=55)	p value
Age, year (IQR)	67.00 (59.00-77.50)	64.00 (56.75-73.75)	70.00 (60.00-79.00)	0.224
Male	48 (60.8)	17 (70.8)	31 (56.4)	0.337
Pre-existing medical conditions
Diabetes mellitus	17 (21.5)	3 (12.5)	14 (25.5)	0.322
Pulmonary disease	10 (12.7)	2 (8.3)	8 (14.5)	0.692
Cardiovascular disease	20 (25.3)	4 (16.7)	16 (29.1)	0.375
Hepatobiliary disease	22 (27.8)	2 (8.3)	20 (36.4)	0.022
Malignancy	12 (15.2)	6 (25.0)	6 (10.9)	0.206
Median aCCI (IQR)	3.00 (2.00-4.00)	3.00 (1.75-4.25)	3.00 (2.00-4.00)	0.991
Prior hospitalization, day (IQR)	40 (50.6)	16 (66.7)	24 (43.6)	0.101
Prior ICU stay, day (IQR)	37 (46.8)	18 (75.0)	19 (34.5)	0.002
Prior surgery	25 (31.6)	10 (41.7)	15 (27.3)	0.316
Infection site				0.007
Biliary tract	11 (13.9)	2 (8.3)	9 (16.4)
Liver abscess	10 (12.7)	0 (0.0)	10 (18.2)
Abdominal	4 (5.1)	4 (16.7)	0 (0.0)
Pneumoniae	34 (43.0)	14 (58.3)	20 (36.4)
Urinary tract	9 (11.4)	1 (4.2)	8 (14.5)
Unknown	11 (14.0)	3 (12.5)	8 (14.6)
Invasive procedure or devices	48 (60.8)	19 (79.2)	29 (52.7)	0.05
Mechanical ventilation	31 (39.2)	18 (75.0)	13 (23.6)	<0.001
Central venous catheterization	37 (46.8)	19 (79.2)	18 (32.7)	<0.001
Urinary catheterization	43 (54.4)	19 (79.2)	24 (43.6)	0.008
Stomach tube catheterization	44 (55.7)	19 (79.2)	25 (45.5)	0.011
Prior Hemodialysis	6 (7.6)	6 (25.0)	0 (0.0)	0.001
Prior corticosteroid use	21 (26.6)	11 (45.8)	10 (18.2)	0.023
Corticosteroid use after BSI	20 (25.3)	10 (41.7)	10 (18.2)	0.054
Prior receipt of antibiotics in the 30 days prior to BSI
Third-generation Cephalosporin	16 (20.3)	5 (20.8)	11 (20.0)	1
BLBLIs	23 (29.1)	13 (54.2)	10 (18.2)	0.03
Carbapenem	27 (34.2)	12 (50.0)	15 (27.3)	0.089
Aminoglycosides	5 (6.3)	2 (8.3)	3 (5.5)	1
Fluoroquinolone	16 (20.3)	5 (20.8)	11 (20.0)	1
Tigecycline	6 (7.6)	4 (16.7)	2 (3.6)	0.121
Laboratory examination
Neutropenia	6 (7.6)	2 (8.3)	4 (7.3)	1
Serum albumin <30 g/L	32.15 (7.14)	30.24 (7.65)	32.98 (6.81)	0.117
BUN	8.57 (5.38)	12.38 (6.83)	6.91 (3.55)	<0.001
CRP	110.42 (73.91)	115.50 (64.28)	108.21 (78.19)	0.69
Severity of illness at time of BSI
APACHE II score	17.00 (13.00-26.00)	27.50 (22.00-30.25)	14.00 (11.00-18.00)	<0.001
PITT	2.00 (1.00-6.00)	6.50 (4.00-7.25)	1.00 (1.00-3.00)	<0.001
Spetic shock	17 (21.5)	11 (45.8)	6 (10.9)	0.001
Antimicrobial after BSI
Third-generation Cephalosporin	20 (25.3)	2 (8.3)	18 (32.7)	0.044
BLBLI	44 (55.7)	16 (66.7)	28 (50.9)	0.294
Carbapenem	51 (64.6)	13 (54.2)	38 (69.1)	0.308
Empric treatment of Cephalosporins	11 (13.9)	2 (8.3)	9 (16.4)	0.552
Empric treatment of BLBLIs	26 (32.9)	13 (54.2)	13 (23.6)	0.017
Empric treatment of Carbapenems	41 (51.9)	10 (41.7)	31 (56.4)	0.338
Appropriate empirical treatment	54 (68.4)	12 (50.0)	42 (76.4)	0.04
Appropriate definitive treatment	60 (83.3)	12 ( 70.6)	48 (87.3)	0.215
APACHE, Acute Physiology and Chronic Health Evaluation; aCCI, age-adjusted Charlson Comorbidity Index; BSI, bloodstream infection; BUN, blood urea nitrogen; ICU, intensive care unit; IQR, interquartile range; BLBLI, β-lactam-β-lactamase inhibitor; Bold formatting indicates statistical significance.

## Sheet: Table S3
Table S3. The MIC distribution of all antibiotics against K. pneumoniae isolated from bloodstream infection.
ID	Ceftriaxone	Ceftazidime	Cefepime	Cefperazone-Sulbactam	Piperacillin-tazobactam	Imipenem	Meropenem	Amikacin	Levofloxacin	Ciprofloxacin	Fosfomycin	Aztreonam	Gentamicin	Polymyxin E	Tigecycline
26429	>64	>64	64	>128	>128	32	>32	2	32	>32	16	>64	64	2	0.5
26521	<0.03	0.125	0.03	0.125	1	0.5	0.03	2	0.125	0.06	16	0.03	1	1	0.25
26596	0.25	1	0.5	2	16	0.25	0.015	1	4	2	16	0.5	0.5	0.5	2
26597	>64	8	64	64	16	0.5	0.25	2	32	>32	16	16	64	2	2
26626	<0.03	0.25	0.06	2	4	0.5	0.03	>128	0.06	0.003	8	0.125	>128	2	1
26796	8	16	16	32	32	0.5	0.03	4	16	>32	4	4	128	2	0.25
26860	>64	32	64	128	8	0.5	0.06	2	16	1	8	64	>128	1	0.25
27141	<0.03	0.125	0.03	0.25	2	0.5	0.03	2	0.06	0.003	8	0.06	1	1	0.5
27211	<0.03	0.125	0.03	0.125	2	0.5	0.03	2	0.03	0.003	8	0.06	1	0.5	0.5
27212	<0.03	0.25	0.06	0.25	4	0.5	0.015	2	16	0.003	8	0.06	1	0.5	0.25
27537	<0.03	0.25	0.06	0.25	1	0.5	0.03	1	0.06	0.06	8	0.125	1	0.5	1
27551	<0.03	0.25	0.03	0.25	1	0.5	0.03	1	0.06	0.06	4	0.06	1	2	2
27552	>64	>64	>64	>128	>128	32	0.03	>128	>32	0.03	16	>64	1	0.5	0.25
28087	>64	>64	>64	>128	>128	>32	>32	>128	>32	>32	16	>64	>128	2	1
28321	>64	>64	>64	8	4	0.5	0.06	1	0.125	0.125	4	>64	64	0.5	0.5
28435	0.25	0.5	0.06	0.5	2	0.5	0.25	1	0.03	0.03	8	0.125	1	2	4
28613	0.5	0.25	0.06	4	2	0.25	0.03	2	0.06	0.125	8	>64	1	0.5	0.25
28749	>64	>64	>64	>128	>128	32	32	>128	>32	>32	16	>64	>128	2	1
28911	0.5	0.25	0.125	0.5	1	0.25	0.06	1	1	0.06	4	0.5	0.5	0.5	0.25
30048	0.25	0.5	0.06	0.25	0.5	0.5	1	2	0.25	0.125	8	>64	16	0.5	1
30259	>64	>64	>64	>128	>128	32	>32	>128	32	32	128	>64	>128	1	0.25
30576	>64	>64	>64	>128	>128	32	>32	>128	32	32	128	>64	>128	1	0.25
30780	0.06	0.25	0.03	0.25	2	0.5	0.03	1	0.125	0.06	8	0.06	2	0.5	<0.06
30781	8	4	2	16	4	0.25	0.06	>128	1	0.125	64	16	>128	1	0.5
30909	<0.03	0.125	0.03	0.25	0.5	0.5	1	1	0.06	<0.003	128	0.06	16	0.5	0.25
31053	>64	>64	>64	>128	>128	32	>32	>128	>32	>32	128	>64	1	1	0.5
31061	>64	>64	>64	>128	>128	32	>32	>128	>32	>32	127	>64	>128	1	0.5
31174	16	1	1	4	2	0.5	0.03	2	1	1	128	1	1	1	0.25
31287	<0.03	0.25	0.25	0.5	1	0.5	0.25	0.5	0.125	0.06	8	0.06	1	1	0.125
31340	2	1	0.5	2	4	0.5	0.03	2	>32	>32	128	64	1	1	0.06
31411	32	16	8	16	4	2	0.25	2	1	0.5	8	>64	1	8	0.25
31724	0.25	4	1	4	8	0.5	0.03	2	1	1	8	>64	8	1	2
31732	64	64	2	8/4	4	0.5	0.03	>128	1	1	>256	>64	>128	1	1
31781	<0.03	0.125	0.03	0.25	2	0.5	0.03	1	0.125	0.06	8	0.06	1	1	2
31915	64	>64	8	16	32/4	1	0.125	2	1	0.5	16	>64	1	2	0.25
32218	>64	>64	>64	>128	>128	32	32	>128	>32	>32	128	>64	>128	4	0.5
32220	>64	64	>64	>128	>128	32	>32	>128	>32	>32	128	4	>128	4	1
32333	>64	>64	64	>128	>128	32	32	>128	32	16	8	>64	1	2	0.5
32708	0.125	0.125	0.03	0.5	16	0.5	0.03	0.5	0.125	0.25	4	0.25	0.5	1	0.125
32873	64	64	64	32	>128	16	32	1	>32	>32	64	>64	>128	4	0.5
33185	>64	>64	64	>128	>128	32	>32	>128	32	>32	64	>64	>128	2	0.5
33186	32	64	64	128	128/4	32	32	128	32	32	64	64	128	1	0.125
33563	<0.03	0.25	0.25	0.25	4	0.5	0.03	1	0.06	<0.003	4	0.06	1	4	0.25
33726	<0.03	0.25	0.25	0.25	4	0.5	0.03	1	0.06	<0.003	4	0.06	1	4	0.25
34254	<0.03	0.125	0.25	4	4	0.5	0.03	2	0.125	0.015	8	0.06	1	0.5	0.25
34281	0.5	0.125	0.03	1	2	0.5	0.03	2	0.125	<0.003	8	0.06	1	0.5	0.5
34579	>64	>64	>64	>128	>128	>32	>32	>128	>32	>32	>256	>64	>128	>32	>32
34664	<0.03	<0.125	<0.03	<0.03	<0.125	<0.25	<0.015	<0.5	<0.03	<0.003	<0.25	64	128	0.5	0.5
34832	0.125	0.125	0.03	0.25	8	0.25	0.015	0.5	0.06	0.25	8	0.125	0.5	0.5	0.25
34843	>64	32	0.125	0.03	8	0.25	0.03	0.5	0.06	0.25	16	0.125	0.5	0.5	0.25
35118	64	>64	>64	128	>128	>32	>32	2	32	32	2	64	0.5	0.5	0.125
35441	<0.03	<0.125	<0.03	<0.03	<0.125	<0.25	>32	2	16	<0.003	<0.25	<0.03	<0.5	4	1
35538	>64	>64	>64	>128	>128	>32	>32	>128	>32	>32	>256	>64	1	2	0.5
36594	<0.03	<0.125	<0.03	<0.03	<0.125	<0.25	<	<0.5	<0.03	<0.003	<0.25	<0.03	<0.5	2	1
37278	>64	>64	>64	>128	>128	>32	>32	>128	>32	>32	128	>64	>128	1	0.5
37361	>64	32	64	>128	>128	0.5	0.03	2	8	32	16	>64	1	2	2
37767	0.06	0.25	0.06	0.5	2	0.5	0.03	2	0.125	0.03	0.25	0.03	1	1	0.25
38027	>64	32	64	>128	>128	16	>32	>128	>32	>32	32	>64	>128	2	0.5
38253	0.06	0.25	0.25	0.5	4	0.5	0.015	8	1	4	4	0.06	1	4	0.5
38453	>64	>64	>64	>128	>128	32	>32	>128	>32	>32	128	>64	>128	2	0.5
38584	>64	32	8	16	2	0.5	0.03	2	32	32	4	32	1	2	0.125
38657	>64	>64	>64	>128	>128	>32	>32	>128	>32	>32	128	>64	>128	2	0.25
38673	0.06	0.25	0.06	0.25	2	1	0.03	4	0.125	0.06	4	0.06	1	1	0.125
38731	0.25	2	0.25	2	4	0.25	0.015	2	1	0.5	4	0.25	1	0.5	8
38916	0.03	0.25	0.06	0.25	1	0.5	0.03	0.5	0.125	0.015	4	0.03	0.5	0.5	0.25
38958	>64	64	>64	>128	>128	32	>32	>128	>32	>32	16	0.06	>128	4	1
39473	>64	64	64	>128	>128	32	>32	128	>32	>32	128	64	>128	2	0.5
39555	0.06	0.5	0.125	0.5	2	1	0.06	2	0.125	8	32	0.06	1	16	1
39710	>64	32	16	>128	32	0.25	0.015	8	32	>32	>256	64	>128	2	0.5
39748	0.06	0.5	0.06	0.5	2	0.25	0.015	2	0.125	0.03	8	0.03	1	1	0.5
39761	0.125	0.5	0.125	4	4	0.25	0.015	4	32	16	16	0.125	1	4	2
39882	>64	32	64	>128	32	0.5	0.06	4	1	8	4	>64	1	2	2
39946	0.06	0.25	0.06	0.5	2	0.5	0.015	4	0.125	0.06	4	0.03	1	0.5	0.5
43186	>64	>64	>64	>128	>128	32	>32	4	16	>32	32	>64	4	2	2
44023	>64	64	64	32	4	0.25	0.03	2	>32	>32	256	>64	1	2	2
44210	>64	>64	32	128	>128	0.25	0.03	16	>32	>32	4	>64	128	2	0.5
44390	64	16	>64	>128	64	4	0.03	>128	>32	>32	16	>64	>128	1	0.5
44872	0.06	<0.125	<0.03	<0.03	<0.125	<0.25	<0.015	<0.5	<0.03	<0.003	16	<0.03	<0.5	1	0.5
44898	0.06	<0.125	<0.03	<0.03	<0.125	<0.25	<0.015	<0.5	<0.03	<0.003	8	<0.03	<0.5	1	0.5
MIC50	2	4	1	4/2	8	0.5	0.03	2	1	1	8	16	1	1	0.5
MIC90	>64	>64	>64	>128	>128	32	>32	>128	>32	>32	128	>64	>128	4	2
MIC range	<0.03 - >64	<0.125 - >64	<0.03 - >64	<0.03 - >128	<0.125 - >128	<0.25 - >32	<0.015 - >32	<0.5 - >128	<0.03 - >32	<0.003 - >32	<0.25 - >256	<0.03 - >64	<0.5 ->128	0.5 - >32	<0.06 - >32

## Sheet: Table S4
Table S4. Bacterial characteristics of the non-survivor and survivor groups of patients with K. pneumoniae BSI.
Genes	Levelsa	Overall		Non-survivors		Survivors		p value
Hypermucoviscous phenotype (%)	0	54 (68.4)		39 (70.9)		15 (62.5)		0.634
	1	25 (31.6)		16 (29.1)		9 (37.5)		0.634
iucA(%)	0	51 (64.6)		37 (67.3)		14 (58.3)		0.611
	1	28 (35.4)		18 (32.7)		10 (41.7)
iroB (%)	0	60 (75.9)		40 (72.7)		20 (83.3)		0.467
	1	19 (24.1)		15 (27.3)		4 (16.7)
peg-344 (%)	0	56 (70.9)		37 (67.3)		19 (79.2)		0.423
	1	23 (29.1)		18 (32.7)		5 (20.8)
rmpA (%)	0	60 (75.9)		40 (72.7)		20 (83.3)		0.467
	1	19 (24.1)		15 (27.3)		4 (16.7)
rmpA2 (%)	0	51 (64.6)		36 (65.5)		15 (62.5)		1
	1	28 (35.4)		19 (34.5)		9 (37.5)
adeF (%)	1	79 (100.0)		55 (100.0)		24 (100.0)		NA
baeR (%)	1	79 (100.0)		55 (100.0)		24 (100.0)		NA
H-NS (%)	1	79 (100.0)		55 (100.0)		24 (100.0)		NA
marA (%)	1	79 (100.0)		55 (100.0)		24 (100.0)		NA
SHV-11 (%)	0	31 (39.2)		22 (40.0)		9 (37.5)		1
	1	48 (60.8)		33 (60.0)		15 (62.5)
Klebsiella pneumoniae acrA (%)	0	15 (19.0)		6 (10.9)		9 (37.5)		0.014
	1	64 (81.0)		49 (89.1)		15 (62.5)
Escherichia coli ampH (%)	1	79 (100.0)		55 (100.0)		24 (100.0)		NA
oqxA (%)	0	9 (11.4)		6 (10.9)		3 (12.5)		1
	1	70 (88.6)		49 (89.1)		21 (87.5)
emrR (%)	1	79 (100.0)		55 (100.0)		24 (100.0)		NA
Klebsiella pneumoniae KpnG (%)	1	79 (100.0)		55 (100.0)		24 (100.0)		NA
Klebsiella pneumoniae KpnH (%)	1	79 (100.0)		55 (100.0)		24 (100.0)		NA
rsmA (%)	1	79 (100.0)		55 (100.0)		24 (100.0)		NA
Klebsiella pneumoniae OmpK37 (%)	1	79 (100.0)		55 (100.0)		24 (100.0)		NA
Klebsiella pneumoniae KpnE (%)	1	79 (100.0)		55 (100.0)		24 (100.0)		NA
Klebsiella pneumoniae KpnF (%)	1	79 (100.0)		55 (100.0)		24 (100.0)		NA
CRP (%)	1	79 (100.0)		55 (100.0)		24 (100.0)		NA
ArnT (%)	1	79 (100.0)		55 (100.0)		24 (100.0)		NA
eptB (%)	1	79 (100.0)		55 (100.0)		24 (100.0)		NA
LptD (%)	1	79 (100.0)		55 (100.0)		24 (100.0)		NA
FosA6 (%)	0	7 (8.9)		7 (12.7)		0 (0.0)		0.161
	1	72 (91.1)		48 (87.3)		24 (100.0)
msbA (%)	1	79 (100.0)		55 (100.0)		24 (100.0)		NA
OmpA (%)	0	7 (8.9)		3 (5.5)		4 (16.7)		0.237
	1	72 (91.1)		52 (94.5)		20 (83.3)
dfrA27 (%)	0	72 (91.1)		50 (90.9)		22 (91.7)		1
	1	7 (8.9)		5 (9.1)		2 (8.3)
aadA16 (%)	0	72 (91.1)		50 (90.9)		22 (91.7)		1
	1	7 (8.9)		5 (9.1)		2 (8.3)
qacEdelta1 (%)	0	45 (57.0)		32 (58.2)		13 (54.2)		0.933
	1	34 (43.0)		23 (41.8)		11 (45.8)
sul1 (%)	0	42 (53.2)		30 (54.5)		12 (50.0)		0.899
	1	37 (46.8)		25 (45.5)		12 (50.0)
QnrB2 (%)	0	76 (96.2)		53 (96.4)		23 (95.8)		1
	1	3 (3.8)		2 (3.6)		1 (4.2)
mphA (%)	0	70 (88.6)		50 (90.9)		20 (83.3)		0.555
	1	9 (11.4)		5 (9.1)		4 (16.7)
sul2 (%)	0	68 (86.1)		47 (85.5)		21 (87.5)		1
	1	11 (13.9)		8 (14.5)		3 (12.5)
APH(3'')-Ib (%)	0	72 (91.1)		49 (89.1)		23 (95.8)		0.59
	1	7 (8.9)		6 (10.9)		1 (4.2)
APH(6)-Id (%)	0	72 (91.1)		49 (89.1)		23 (95.8)		0.59
	1	7 (8.9)		6 (10.9)		1 (4.2)
tet(A) (%)	0	62 (78.5)		42 (76.4)		20 (83.3)		0.692
	1	17 (21.5)		13 (23.6)		4 (16.7)
floR (%)	0	69 (87.3)		48 (87.3)		21 (87.5)		1
	1	10 (12.7)		7 (12.7)		3 (12.5)
LAP-2 (%)	0	71 (89.9)		49 (89.1)		22 (91.7)		1
	1	8 (10.1)		6 (10.9)		2 (8.3)
QnrS1 (%)	0	66 (83.5)		45 (81.8)		21 (87.5)		0.767
	1	13 (16.5)		10 (18.2)		3 (12.5)
dfrA14 (%)	0	72 (91.1)		50 (90.9)		22 (91.7)		1
	1	7 (8.9)		5 (9.1)		2 (8.3)
ANT(3'')-IIa (%)	0	75 (94.9)		52 (94.5)		23 (95.8)		1
	1	4 (5.1)		3 (5.5)		1 (4.2)
OXA-10 (%)	0	77 (97.5)		54 (98.2)		23 (95.8)		1
	1	2 (2.5)		1 (1.8)		1 (4.2)
cmlA5 (%)	0	77 (97.5)		54 (98.2)		23 (95.8)		1
	1	2 (2.5)		1 (1.8)		1 (4.2)
TEM-63 (%)	0	77 (97.5)		54 (98.2)		23 (95.8)		1
	1	2 (2.5)		1 (1.8)		1 (4.2)
arr-3 (%)	0	70 (88.6)		49 (89.1)		21 (87.5)		1
	1	9 (11.4)		6 (10.9)		3 (12.5)
AAC(6')-Ib-cr (%)	0	70 (88.6)		48 (87.3)		22 (91.7)		0.857
	1	9 (11.4)		7 (12.7)		2 (8.3)
arr-2 (%)	0	77 (97.5)		54 (98.2)		23 (95.8)		1
	1	2 (2.5)		1 (1.8)		1 (4.2)
Haemophilus influenzae PBP3 conferring resistance to beta-lactam antibiotics (%)	0	2 (2.5)		1 (1.8)		1 (4.2)		1
	1	77 (97.5)		54 (98.2)		23 (95.8)
Escherichia coli UhpT with mutation conferring resistance to fosfomycin (%)	0	3 (3.8)		0 (0.0)		3 (12.5)		0.042
	1	76 (96.2)		55 (100.0)		21 (87.5)
Escherichia coli EF-Tu mutants conferring resistance to Pulvomycin (%)	1	79 (100.0)		55 (100.0)		24 (100.0)		NA
Escherichia coli marR mutant conferring antibiotic resistance (%)	1	79 (100.0)		55 (100.0)		24 (100.0)		NA
AAC(3)-IId (%)	0	69 (87.3)		46 (83.6)		23 (95.8)		0.258
	1	10 (12.7)		9 (16.4)		1 (4.2)
AAC(3)-IIe (%)	0	78 (98.7)		54 (98.2)		24 (100.0)		1
	1	1 (1.3)		1 (1.8)		0 (0.0)
AAC(3)-IIg (%)	0	78 (98.7)		54 (98.2)		24 (100.0)		1
	1	1 (1.3)		1 (1.8)		0 (0.0)
AAC(3)-IV (%)	0	77 (97.5)		54 (98.2)		23 (95.8)		1
	1	2 (2.5)		1 (1.8)		1 (4.2)
AAC(6')-IIc (%)	0	78 (98.7)		54 (98.2)		24 (100.0)		1
	1	1 (1.3)		1 (1.8)		0 (0.0)
AAC(6')-Ib7 (%)	0	78 (98.7)		54 (98.2)		24 (100.0)		1
	1	1 (1.3)		1 (1.8)		0 (0.0)
APH(3')-IIa (%)	0	78 (98.7)		54 (98.2)		24 (100.0)		1
	1	1 (1.3)		1 (1.8)		0 (0.0)
APH(3')-Ia (%)	0	73 (92.4)		51 (92.7)		22 (91.7)		1
	1	6 (7.6)		4 (7.3)		2 (8.3)
APH(4)-Ia (%)	0	77 (97.5)		54 (98.2)		23 (95.8)		1
	1	2 (2.5)		1 (1.8)		1 (4.2)
CTX-M-14 (%)	0	74 (93.7)		50 (90.9)		24 (100.0)		0.306
	1	5 (6.3)		5 (9.1)		0 (0.0)		0.306
CTX-M-15 (%)	0	75 (94.9)		51 (92.7)		24 (100.0)		0.425
	1	4 (5.1)		4 (7.3)		0 (0.0)		0.425
CTX-M-27 (%)	0	79 (100.0)		55 (100.0)		24 (100.0)		NA
CTX-M-3 (%)	0	76 (96.2)		54 (98.2)		22 (91.7)		0.451
	1	3 (3.8)		1 (1.8)		2 (8.3)		0.451
CTX-M-55 (%)	0	77 (97.5)		53 (96.4)		24 (100.0)		0.867
	1	2 (2.5)		2 (3.6)		0 (0.0)
CTX-M-65 (%)	0	61 (77.2)		45 (81.8)		16 (66.7)		0.236
	1	18 (22.8)		10 (18.2)		8 (33.3)		0.236
CTX-M-9 (%)	0	78 (98.7)		54 (98.2)		24 (100.0)		1
	1	1 (1.3)		1 (1.8)		0 (0.0)
CrcB (%)	0	68 (86.1)		49 (89.1)		19 (79.2)		0.413
	1	11 (13.9)		6 (10.9)		5 (20.8)
DHA-1 (%)	0	74 (93.7)		53 (96.4)		21 (87.5)		0.324
	1	5 (6.3)		2 (3.6)		3 (12.5)
EreA2 (%)	0	78 (98.7)		54 (98.2)		24 (100.0)		1
	1	1 (1.3)		1 (1.8)		0 (0.0)
Escherichia coli gyrA conferring resistance to fluoroquinolones (%)	0	73 (92.4)		49 (89.1)		24 (100.0)		0.222
	1	6 (7.6)		6 (10.9)		0 (0.0)
Escherichia coli parC conferring resistance to fluoroquinolone (%)	0	50 (63.3)		35 (63.6)		15 (62.5)		1
	1	29 (36.7)		20 (36.4)		9 (37.5)
FosA3 (%)	0	78 (98.7)		54 (98.2)		24 (100.0)		1
	1	1 (1.3)		1 (1.8)		0 (0.0)
FosA5 (%)	0	72 (91.1)		48 (87.3)		24 (100.0)		0.161
	1	7 (8.9)		7 (12.7)		0 (0.0)
FosA7 (%)	0	78 (98.7)		55 (100.0)		23 (95.8)		0.668
	1	1 (1.3)		0 (0.0)		1 (4.2)
KPC-1 (%)	0	55 (69.6)		41 (74.5)		14 (58.3)		0.24
	1	24 (30.4)		14 (25.5)		10 (41.7)
Klebsiella pneumoniae acrR with mutation conferring multidrug antibiotic resistance (%)	0	77 (97.5)		54 (98.2)		23 (95.8)		1
	1	2 (2.5)		1 (1.8)		1 (4.2)
Klebsiella pneumoniae ramR mutants (%)	0	78 (98.7)		55 (100.0)		23 (95.8)		0.668
	1	1 (1.3)		0 (0.0)		1 (4.2)
LEN-10 (%)	0	78 (98.7)		54 (98.2)		24 (100.0)		1
	1	1 (1.3)		1 (1.8)		0 (0.0)
LEN-17 (%)	0	78 (98.7)		55 (100.0)		23 (95.8)		0.668
	1	1 (1.3)		0 (0.0)		1 (4.2)
LEN-2 (%)	0	78 (98.7)		54 (98.2)		24 (100.0)		1
	1	1 (1.3)		1 (1.8)		0 (0.0)
LEN-7 (%)	0	78 (98.7)		54 (98.2)		24 (100.0)		1
	1	1 (1.3)		1 (1.8)		0 (0.0)
LEN-9 (%)	0	75 (94.9)		55 (100.0)		20 (83.3)		0.011
	1	4 (5.1)		0 (0.0)		4 (16.7)
MCR-9 (%)	0	78 (98.7)		54 (98.2)		24 (100.0)		1
	1	1 (1.3)		1 (1.8)		0 (0.0)
OKP-B-3 (%)	0	78 (98.7)		55 (100.0)		23 (95.8)		0.668
	1	1 (1.3)		0 (0.0)		1 (4.2)
OKP-B-5 (%)	0	79 (100.0)		55 (100.0)		24 (100.0)		NA
OKP-B-6 (%)	0	78 (98.7)		54 (98.2)		24 (100.0)		1
	1	1 (1.3)		1 (1.8)		0 (0.0)
OXA-1 (%)	0	76 (96.2)		53 (96.4)		23 (95.8)		1
	1	3 (3.8)		2 (3.6)		1 (4.2)
QnrB1 (%)	0	76 (96.2)		52 (94.5)		24 (100.0)		0.599
	1	3 (3.8)		3 (5.5)		0 (0.0)
QnrB4 (%)	0	74 (93.7)		53 (96.4)		21 (87.5)		0.324
	1	5 (6.3)		2 (3.6)		3 (12.5)
QnrB6 (%)	0	77 (97.5)		53 (96.4)		24 (100.0)		0.867
	1	2 (2.5)		2 (3.6)		0 (0.0)
SHV-1 (%)	0	75 (94.9)		51 (92.7)		24 (100.0)		0.425
	1	4 (5.1)		4 (7.3)		0 (0.0)
SHV-100 (%)	0	78 (98.7)		55 (100.0)		23 (95.8)		0.668
	1	1 (1.3)		0 (0.0)		1 (4.2)
SHV-102 (%)	0	78 (98.7)		54 (98.2)		24 (100.0)		1
	1	1 (1.3)		1 (1.8)		0 (0.0)
SHV-12 (%)	0	78 (98.7)		55 (100.0)		23 (95.8)		0.668
	1	1 (1.3)		0 (0.0)		1 (4.2)
SHV-129 (%)	0	78 (98.7)		54 (98.2)		24 (100.0)		1
	1	1 (1.3)		1 (1.8)		0 (0.0)
SHV-134 (%)	0	78 (98.7)		55 (100.0)		23 (95.8)		0.668
	1	1 (1.3)		0 (0.0)		1 (4.2)
SHV-142 (%)	0	79 (100.0)		55 (100.0)		24 (100.0)		NA
SHV-148 (%)	0	78 (98.7)		55 (100.0)		23 (95.8)		0.668
	1	1 (1.3)		0 (0.0)		1 (4.2)
SHV-165 (%)	0	78 (98.7)		54 (98.2)		24 (100.0)		1
	1	1 (1.3)		1 (1.8)		0 (0.0)
SHV-185 (%)	0	78 (98.7)		54 (98.2)		24 (100.0)		1
	1	1 (1.3)		1 (1.8)		0 (0.0)
SHV-187 (%)	0	77 (97.5)		53 (96.4)		24 (100.0)		0.867
	1	2 (2.5)		2 (3.6)		0 (0.0)
SHV-2 (%)	0	77 (97.5)		53 (96.4)		24 (100.0)		0.867
	1	2 (2.5)		2 (3.6)		0 (0.0)
SHV-26 (%)	0	77 (97.5)		53 (96.4)		24 (100.0)		0.867
	1	2 (2.5)		2 (3.6)		0 (0.0)
SHV-27 (%)	0	75 (94.9)		52 (94.5)		23 (95.8)		1
	1	4 (5.1)		3 (5.5)		1 (4.2)
SHV-28 (%)	0	77 (97.5)		53 (96.4)		24 (100.0)		0.867
	1	2 (2.5)		2 (3.6)		0 (0.0)
SHV-33 (%)	0	78 (98.7)		54 (98.2)		24 (100.0)		1
	1	1 (1.3)		1 (1.8)		0 (0.0)
SHV-55 (%)	0	78 (98.7)		55 (100.0)		23 (95.8)		0.668
	1	1 (1.3)		0 (0.0)		1 (4.2)
SHV-71 (%)	0	78 (98.7)		54 (98.2)		24 (100.0)		1
	1	1 (1.3)		1 (1.8)		0 (0.0)
SHV-75 (%)	0	78 (98.7)		55 (100.0)		23 (95.8)		0.668
	1	1 (1.3)		0 (0.0)		1 (4.2)
SHV-93 (%)	0	77 (97.5)		54 (98.2)		23 (95.8)		1
	1	2 (2.5)		1 (1.8)		1 (4.2)
Salmonella enterica gyrA conferring resistance to fluoroquinolones (%)	0	78 (98.7)		55 (100.0)		23 (95.8)		0.668
	1	1 (1.3)		0 (0.0)		1 (4.2)
Salmonella enterica gyrA with mutation conferring resistance to triclosan (%)	0	55 (69.6)		39 (70.9)		16 (66.7)		0.912
	1	24 (30.4)		16 (29.1)		8 (33.3)
TEM-1 (%)	0	49 (62.0)		35 (63.6)		14 (58.3)		0.846
	1	30 (38.0)		20 (36.4)		10 (41.7)
TEM-131 (%)	0	78 (98.7)		54 (98.2)		24 (100.0)		1
	1	1 (1.3)		1 (1.8)		0 (0.0)
TEM-141 (%)	0	78 (98.7)		54 (98.2)		24 (100.0)		1
	1	1 (1.3)		1 (1.8)		0 (0.0)
TEM-215 (%)	0	78 (98.7)		54 (98.2)		24 (100.0)		1
	1	1 (1.3)		1 (1.8)		0 (0.0)
TEM-216 (%)	0	78 (98.7)		54 (98.2)		24 (100.0)		1
	1	1 (1.3)		1 (1.8)		0 (0.0)
aadA (%)	0	76 (96.2)		53 (96.4)		23 (95.8)		1
	1	3 (3.8)		2 (3.6)		1 (4.2)
aadA2 (%)	0	57 (72.2)		42 (76.4)		15 (62.5)		0.322
	1	22 (27.8)		13 (23.6)		9 (37.5)
aadA8b (%)	0	77 (97.5)		53 (96.4)		24 (100.0)		0.867
	1	2 (2.5)		2 (3.6)		0 (0.0)
armA (%)	0	78 (98.7)		55 (100.0)		23 (95.8)		0.668
	1	1 (1.3)		0 (0.0)		1 (4.2)
catB3 (%)	0	76 (96.2)		53 (96.4)		23 (95.8)		1
	1	3 (3.8)		2 (3.6)		1 (4.2)
catII from Escherichia coli K-12 (%)	0	58 (73.4)		42 (76.4)		16 (66.7)		0.535
	1	21 (26.6)		13 (23.6)		8 (33.3)
cmlA1 (%)	0	76 (96.2)		53 (96.4)		23 (95.8)		1
	1	3 (3.8)		2 (3.6)		1 (4.2)
cpxA (%)	0	78 (98.7)		55 (100.0)		23 (95.8)		0.668
	1	1 (1.3)		0 (0.0)		1 (4.2)
dfrA1 (%)	0	75 (94.9)		51 (92.7)		24 (100.0)		0.425
	1	4 (5.1)		4 (7.3)		0 (0.0)
dfrA12 (%)	0	74 (93.7)		52 (94.5)		22 (91.7)		1
	1	5 (6.3)		3 (5.5)		2 (8.3)
dfrA25 (%)	0	78 (98.7)		54 (98.2)		24 (100.0)		1
	1	1 (1.3)		1 (1.8)		0 (0.0)
linG (%)	0	78 (98.7)		54 (98.2)		24 (100.0)		1
	1	1 (1.3)		1 (1.8)		0 (0.0)
mdtB (%)	0	77 (97.5)		54 (98.2)		23 (95.8)		1
	1	2 (2.5)		1 (1.8)		1 (4.2)
mefB (%)	0	77 (97.5)		54 (98.2)		23 (95.8)		1
	1	2 (2.5)		1 (1.8)		1 (4.2)
mphE (%)	0	78 (98.7)		55 (100.0)		23 (95.8)		0.668
	1	1 (1.3)		0 (0.0)		1 (4.2)
msrE (%)	0	78 (98.7)		55 (100.0)		23 (95.8)		0.668
	1	1 (1.3)		0 (0.0)		1 (4.2)
oqxB (%)	0	58 (73.4)		42 (76.4)		16 (66.7)		0.535
	1	21 (26.6)		13 (23.6)		8 (33.3)
qacE (%)	0	78 (98.7)		54 (98.2)		24 (100.0)		1
	1	1 (1.3)		1 (1.8)		0 (0.0)
qacH (%)	0	76 (96.2)		53 (96.4)		23 (95.8)		1
	1	3 (3.8)		2 (3.6)		1 (4.2)
rmtB (%)	0	58 (73.4)		42 (76.4)		16 (66.7)		0.535
	1	21 (26.6)		13 (23.6)		8 (33.3)
sul3 (%)	0	76 (96.2)		53 (96.4)		23 (95.8)		1
	1	3 (3.8)		2 (3.6)		1 (4.2)
tet(D) (%)	0	73 (92.4)		49 (89.1)		24 (100.0)		0.222
	1	6 (7.6)		6 (10.9)		0 (0.0)
TEM (%)	0	46 (58.2)		33 (60.0)		13 (54.2)		0.814
	1	33 (41.8)		22 (40.0)		11 (45.8)
tet (%)	0	59 (74.7)		39 (70.9)		20 (83.3)		0.375
	1	20 (25.3)		16 (29.1)		4 (16.7)
sul (%)	0	37 (46.8)		27 (49.1)		10 (41.7)		0.717
	1	42 (53.2)		28 (50.9)		14 (58.3)
Qnr (%)	0	56 (70.9)		38 (69.1)		18 (75.0)		0.793
	1	23 (29.1)		17 (30.9)		6 (25.0)
SHV (%)	0	8 (10.1)		3 (5.5)		5 (20.8)		0.093
	1	71 (89.9)		52 (94.5)		19 (79.2)
LEN (%)	0	71 (89.9)		52 (94.5)		19 (79.2)		0.093
	1	8 (10.1)		3 (5.5)		5 (20.8)
KPC (%)	0	55 (69.6)		41 (74.5)		14 (58.3)		0.24
	1	24 (30.4)		14 (25.5)		10 (41.7)
CTX-M (%)	0	46 (58.2)		32 (58.2)		14 (58.3)		1
	1	33 (41.8)		23 (41.8)		10 (41.7)		1
AAC (%)	0	62 (78.5)		41 (74.5)		21 (87.5)		0.322
	1	17 (21.5)		14 (25.5)		3 (12.5)
K1 (%)	0	73 (92.4)		50 (90.9)		23 (95.8)		0.766
	1	6 (7.6)		5 (9.1)		1 (4.2)
K2 (%)	0	71 (89.9)		49 (89.1)		22 (91.7)		1
	1	8 (10.1)		6 (10.9)		2 (8.3)
K5 (%)	0	79 (100.0)		55 (100.0)		24 (100.0)		NA
K20 (%)	0	78 (98.7)		55 (100.0)		23 (95.8)		0.668
	1	1 (1.3)		0 (0.0)		1 (4.2)
K54 (%)	0	76 (96.2)		53 (96.4)		23 (95.8)		1
	1	3 (3.8)		2 (3.6)		1 (4.2)
K57 (%)	0	75 (94.9)		51 (92.7)		24 (100.0)		0.425
	1	4 (5.1)		4 (7.3)		0 (0.0)
Kall (%)	0	61 (77.2)		42 (76.4)		19 (79.2)		1
	1	18 (22.8)		13 (23.6)		5 (20.8)
K1_2 (%)	0	65 (82.3)		44 (80.0)		21 (87.5)		0.629
	1	14 (17.7)		11 (20.0)		3 (12.5)
K64 (%)	0	59 (74.7)		44 (80.0)		15 (62.5)		0.173
	1	20 (25.3)		11 (20.0)		9 (37.5)
A79E_0812 (%)	0	10 (12.7)		5 (9.1)		5 (20.8)		0.282
	1	69 (87.3)		50 (90.9)		19 (79.2)
KPHS_43610 (%)	0	1 (1.3)		1 (1.8)		0 (0.0)		1
	1	78 (98.7)		54 (98.2)		24 (100.0)
KPN2242_19420 (%)	0	1 (1.3)		1 (1.8)		0 (0.0)		1
	1	78 (98.7)		54 (98.2)		24 (100.0)
fimF (%)	0	1 (1.3)		1 (1.8)		0 (0.0)		1
	1	78 (98.7)		54 (98.2)		24 (100.0)		1
A79E_0816 (%)	0	1 (1.3)		1 (1.8)		0 (0.0)		1
	1	78 (98.7)		54 (98.2)		24 (100.0)
KPHS_43570 (%)	0	7 (8.9)		4 (7.3)		3 (12.5)		0.748
	1	72 (91.1)		51 (92.7)		21 (87.5)
KPN2242_19400 (%)	0	1 (1.3)		1 (1.8)		0 (0.0)		1
	1	78 (98.7)		54 (98.2)		24 (100.0)
fimA (%)	0	1 (1.3)		1 (1.8)		0 (0.0)		1
	1	78 (98.7)		54 (98.2)		24 (100.0)		1
fimE (%)	0	9 (11.4)		4 (7.3)		5 (20.8)		0.174
	1	70 (88.6)		51 (92.7)		19 (79.2)
KPHS_43520 (%)	0	1 (1.3)		1 (1.8)		0 (0.0)		1
	1	78 (98.7)		54 (98.2)		24 (100.0)
KPHS_43470 (%)	0	1 (1.3)		1 (1.8)		0 (0.0)		1
	1	78 (98.7)		54 (98.2)		24 (100.0)
mrkB (%)	0	3 (3.8)		3 (5.5)		0 (0.0)		0.599
	1	76 (96.2)		52 (94.5)		24 (100.0)		0.599
mrkC (%)	0	1 (1.3)		1 (1.8)		0 (0.0)		1
	1	78 (98.7)		54 (98.2)		24 (100.0)
mrkD (%)	0	2 (2.5)		2 (3.6)		0 (0.0)		0.867
	1	77 (97.5)		53 (96.4)		24 (100.0)		0.867
KPHS_43420 (%)	0	8 (10.1)		4 (7.3)		4 (16.7)		0.386
	1	71 (89.9)		51 (92.7)		20 (83.3)
KPHS_43410 (%)	0	9 (11.4)		4 (7.3)		5 (20.8)		0.174
	1	70 (88.6)		51 (92.7)		19 (79.2)
mrkH (%)	1	79 (100.0)		55 (100.0)		24 (100.0)		NA
rpoS (%)	1	79 (100.0)		55 (100.0)		24 (100.0)		NA
fur (%)	1	79 (100.0)		55 (100.0)		24 (100.0)		NA
KPHS_14490 (%)	1	79 (100.0)		55 (100.0)		24 (100.0)		NA
entB (%)	1	79 (100.0)		55 (100.0)		24 (100.0)		NA
entE (%)	1	79 (100.0)		55 (100.0)		24 (100.0)		NA
entC (%)	0	1 (1.3)		1 (1.8)		0 (0.0)		1
	1	78 (98.7)		54 (98.2)		24 (100.0)
KPHS_14450 (%)	0	2 (2.5)		1 (1.8)		1 (4.2)		1
	1	77 (97.5)		54 (98.2)		23 (95.8)
ybdA (%)	0	1 (1.3)		1 (1.8)		0 (0.0)		1
	1	78 (98.7)		54 (98.2)		24 (100.0)
fepD (%)	0	1 (1.3)		1 (1.8)		0 (0.0)		1
	1	78 (98.7)		54 (98.2)		24 (100.0)
fepG (%)	0	1 (1.3)		1 (1.8)		0 (0.0)		1
	1	78 (98.7)		54 (98.2)		24 (100.0)		1
fepC (%)	1	79 (100.0)		55 (100.0)		24 (100.0)		NA
entF (%)	0	1 (1.3)		0 (0.0)		1 (4.2)		0.668
	1	78 (98.7)		55 (100.0)		23 (95.8)
KPHS_14380 (%)	0	1 (1.3)		1 (1.8)		0 (0.0)		1
	1	78 (98.7)		54 (98.2)		24 (100.0)
fepA (%)	1	79 (100.0)		55 (100.0)		24 (100.0)		NA
KPHS_14360 (%)	0	29 (36.7)		20 (36.4)		9 (37.5)		1
	1	50 (63.3)		35 (63.6)		15 (62.5)
KP1_2101 (%)	0	8 (10.1)		3 (5.5)		5 (20.8)		0.093
	1	71 (89.9)		52 (94.5)		19 (79.2)
phoP (%)	1	79 (100.0)		55 (100.0)		24 (100.0)		NA
rcsB (%)	1	79 (100.0)		55 (100.0)		24 (100.0)		NA
A79E_1701 (%)	0	35 (44.3)		25 (45.5)		10 (41.7)		0.948
	1	44 (55.7)		30 (54.5)		14 (58.3)
KPHS_34700 (%)	0	35 (44.3)		25 (45.5)		10 (41.7)		0.948
	1	44 (55.7)		30 (54.5)		14 (58.3)
ybtT (%)	0	35 (44.3)		25 (45.5)		10 (41.7)		0.948
	1	44 (55.7)		30 (54.5)		14 (58.3)
A79E_1704 (%)	0	35 (44.3)		25 (45.5)		10 (41.7)		0.948
	1	44 (55.7)		30 (54.5)		14 (58.3)
irp1 (%)	0	35 (44.3)		25 (45.5)		10 (41.7)		0.948
	1	44 (55.7)		30 (54.5)		14 (58.3)		0.948
irp2 (%)	0	35 (44.3)		25 (45.5)		10 (41.7)		0.948
	1	44 (55.7)		30 (54.5)		14 (58.3)
ybtA (%)	0	35 (44.3)		25 (45.5)		10 (41.7)		0.948
	1	44 (55.7)		30 (54.5)		14 (58.3)		0.948
KPHS_34640 (%)	0	35 (44.3)		25 (45.5)		10 (41.7)		0.948
	1	44 (55.7)		30 (54.5)		14 (58.3)
ybtQ (%)	0	35 (44.3)		25 (45.5)		10 (41.7)		0.948
	1	44 (55.7)		30 (54.5)		14 (58.3)
A79E_1710 (%)	0	35 (44.3)		25 (45.5)		10 (41.7)		0.948
	1	44 (55.7)		30 (54.5)		14 (58.3)
ybtS (%)	0	35 (44.3)		25 (45.5)		10 (41.7)		0.948
	1	44 (55.7)		30 (54.5)		14 (58.3)
rcsA (%)	0	1 (1.3)		1 (1.8)		0 (0.0)		1
	1	78 (98.7)		54 (98.2)		24 (100.0)
KPHS_32500 (%)	0	22 (27.8)		15 (27.3)		7 (29.2)		1
	1	57 (72.2)		40 (72.7)		17 (70.8)
KPN_02250 (%)	0	3 (3.8)		2 (3.6)		1 (4.2)		1
	1	76 (96.2)		53 (96.4)		23 (95.8)
KPR_3170 (%)	0	3 (3.8)		2 (3.6)		1 (4.2)		1
	1	76 (96.2)		53 (96.4)		23 (95.8)
KPN_02248 (%)	0	3 (3.8)		2 (3.6)		1 (4.2)		1
	1	76 (96.2)		53 (96.4)		23 (95.8)
KPK_2056 (%)	1	79 (100.0)		55 (100.0)		24 (100.0)		NA
A79E_1988 (%)	0	8 (10.1)		3 (5.5)		5 (20.8)		0.093
	1	71 (89.9)		52 (94.5)		19 (79.2)
A79E_1989 (%)	1	79 (100.0)		55 (100.0)		24 (100.0)		NA
A79E_1990 (%)	0	9 (11.4)		3 (5.5)		6 (25.0)		0.033
	1	70 (88.6)		52 (94.5)		18 (75.0)
sciNtssJ (%)	0	5 (6.3)		5 (9.1)		0 (0.0)		0.306
	1	74 (93.7)		50 (90.9)		24 (100.0)		0.306
A79E_2820 (%)	0	6 (7.6)		5 (9.1)		1 (4.2)		0.766
	1	73 (92.4)		50 (90.9)		23 (95.8)
KP1_2419 (%)	0	5 (6.3)		5 (9.1)		0 (0.0)		0.306
	1	74 (93.7)		50 (90.9)		24 (100.0)
KPN2242_09830 (%)	0	24 (30.4)		20 (36.4)		4 (16.7)		0.138
	1	55 (69.6)		35 (63.6)		20 (83.3)
impAtssA (%)	0	54 (68.4)		39 (70.9)		15 (62.5)		0.634
	1	25 (31.6)		16 (29.1)		9 (37.5)		0.634
Kvar_2958 (%)	0	25 (31.6)		19 (34.5)		6 (25.0)		0.565
	1	54 (68.4)		36 (65.5)		18 (75.0)
KPHS_23130 (%)	0	35 (44.3)		27 (49.1)		8 (33.3)		0.294
	1	44 (55.7)		28 (50.9)		16 (66.7)
KPHS_23120 (%)	0	32 (40.5)		24 (43.6)		8 (33.3)		0.543
	1	47 (59.5)		31 (56.4)		16 (66.7)
tle1 (%)	0	53 (67.1)		39 (70.9)		14 (58.3)		0.404
	1	26 (32.9)		16 (29.1)		10 (41.7)
tli1 (%)	0	33 (41.8)		25 (45.5)		8 (33.3)		0.449
	1	46 (58.2)		30 (54.5)		16 (66.7)
KPHS_23050 (%)	0	33 (41.8)		25 (45.5)		8 (33.3)		0.449
	1	46 (58.2)		30 (54.5)		16 (66.7)
KPN2242_09785 (%)	0	32 (40.5)		24 (43.6)		8 (33.3)		0.543
	1	47 (59.5)		31 (56.4)		16 (66.7)
KPR_2384 (%)	0	5 (6.3)		5 (9.1)		0 (0.0)		0.306
	1	74 (93.7)		50 (90.9)		24 (100.0)
hcptssD (%)	0	4 (5.1)		4 (7.3)		0 (0.0)		0.425
	1	75 (94.9)		51 (92.7)		24 (100.0)
A79E_2836 (%)	0	4 (5.1)		4 (7.3)		0 (0.0)		0.425
	1	75 (94.9)		51 (92.7)		24 (100.0)
A79E_2837 (%)	0	4 (5.1)		4 (7.3)		0 (0.0)		0.425
	1	75 (94.9)		51 (92.7)		24 (100.0)
A79E_2838 (%)	0	4 (5.1)		4 (7.3)		0 (0.0)		0.425
	1	75 (94.9)		51 (92.7)		24 (100.0)
KPN2242_09755 (%)	0	6 (7.6)		5 (9.1)		1 (4.2)		0.766
	1	73 (92.4)		50 (90.9)		23 (95.8)
KPN_01322 (%)	0	3 (3.8)		3 (5.5)		0 (0.0)		0.599
	1	76 (96.2)		52 (94.5)		24 (100.0)
acrA (%)	1	79 (100.0)		55 (100.0)		24 (100.0)		NA
acrB (%)	1	79 (100.0)		55 (100.0)		24 (100.0)		NA
ecpD (%)	1	79 (100.0)		55 (100.0)		24 (100.0)		NA
ecpC (%)	1	79 (100.0)		55 (100.0)		24 (100.0)		NA
ecpB (%)	1	79 (100.0)		55 (100.0)		24 (100.0)		NA
yagZecpA (%)	1	79 (100.0)		55 (100.0)		24 (100.0)		NA
ecpR (%)	1	79 (100.0)		55 (100.0)		24 (100.0)		NA
ECS88_3547 (%)	0	1 (1.3)		1 (1.8)		0 (0.0)		1
	1	78 (98.7)		54 (98.2)		24 (100.0)
N559_2629 (%)	0	8 (10.1)		3 (5.5)		5 (20.8)		0.093
	1	71 (89.9)		52 (94.5)		19 (79.2)
galF (%)	1	79 (100.0)		55 (100.0)		24 (100.0)		NA
pulB (%)	0	1 (1.3)		1 (1.8)		0 (0.0)		1
	1	78 (98.7)		54 (98.2)		24 (100.0)
pulD (%)	1	79 (100.0)		55 (100.0)		24 (100.0)		NA
pulE (%)	1	79 (100.0)		55 (100.0)		24 (100.0)		NA
pulF (%)	1	79 (100.0)		55 (100.0)		24 (100.0)		NA
pulG (%)	1	79 (100.0)		55 (100.0)		24 (100.0)		NA
pulH (%)	1	79 (100.0)		55 (100.0)		24 (100.0)		NA
pulI (%)	1	79 (100.0)		55 (100.0)		24 (100.0)		NA
pulJ (%)	1	79 (100.0)		55 (100.0)		24 (100.0)		NA
pulK (%)	1	79 (100.0)		55 (100.0)		24 (100.0)		NA
pulL (%)	1	79 (100.0)		55 (100.0)		24 (100.0)		NA
pulN (%)	0	3 (3.8)		1 (1.8)		2 (8.3)		0.451
	1	76 (96.2)		54 (98.2)		22 (91.7)		0.451
pulO (%)	0	1 (1.3)		0 (0.0)		1 (4.2)		0.668
	1	78 (98.7)		55 (100.0)		23 (95.8)		0.668
KPN2242_09340 (%)	0	2 (2.5)		0 (0.0)		2 (8.3)		0.165
	1	77 (97.5)		55 (100.0)		22 (91.7)
clpB (%)	0	1 (1.3)		1 (1.8)		0 (0.0)		1
	1	78 (98.7)		54 (98.2)		24 (100.0)
gnd (%)	1	79 (100.0)		55 (100.0)		24 (100.0)		NA
KPHS_35580 (%)	0	47 (59.5)		35 (63.6)		12 (50.0)		0.375
	1	32 (40.5)		20 (36.4)		12 (50.0)
KPHS_35570 (%)	0	47 (59.5)		35 (63.6)		12 (50.0)		0.375
	1	32 (40.5)		20 (36.4)		12 (50.0)
KPHS_35560 (%)	0	47 (59.5)		35 (63.6)		12 (50.0)		0.375
	1	32 (40.5)		20 (36.4)		12 (50.0)
rmlC (%)	0	47 (59.5)		35 (63.6)		12 (50.0)		0.375
	1	32 (40.5)		20 (36.4)		12 (50.0)		0.375
ugd (%)	1	79 (100.0)		55 (100.0)		24 (100.0)		NA
uge (%)	0	3 (3.8)		3 (5.5)		0 (0.0)		0.599
	1	76 (96.2)		52 (94.5)		24 (100.0)		0.599
wbbL (%)	0	75 (94.9)		52 (94.5)		23 (95.8)		1
	1	4 (5.1)		3 (5.5)		1 (4.2)		1
KPN_02486 (%)	0	74 (93.7)		51 (92.7)		23 (95.8)		0.985
	1	5 (6.3)		4 (7.3)		1 (4.2)
KPN_02485 (%)	0	74 (93.7)		51 (92.7)		23 (95.8)		0.985
	1	5 (6.3)		4 (7.3)		1 (4.2)
KPN_02484 (%)	0	74 (93.7)		51 (92.7)		23 (95.8)		0.985
	1	5 (6.3)		4 (7.3)		1 (4.2)
KPN_02483 (%)	0	74 (93.7)		51 (92.7)		23 (95.8)		0.985
	1	5 (6.3)		4 (7.3)		1 (4.2)
A79E_1968 (%)	0	36 (45.6)		26 (47.3)		10 (41.7)		0.83
	1	43 (54.4)		29 (52.7)		14 (58.3)
KPHS_32750 (%)	0	7 (8.9)		6 (10.9)		1 (4.2)		0.59
	1	72 (91.1)		49 (89.1)		23 (95.8)
N559_2001 (%)	0	7 (8.9)		6 (10.9)		1 (4.2)		0.59
	1	72 (91.1)		49 (89.1)		23 (95.8)
KPN2242_14320 (%)	0	7 (8.9)		6 (10.9)		1 (4.2)		0.59
	1	72 (91.1)		49 (89.1)		23 (95.8)
KPN_02514 (%)	0	36 (45.6)		19 (34.5)		17 (70.8)		0.006
	1	43 (54.4)		36 (65.5)		7 (29.2)
entD (%)	0	50 (63.3)		34 (61.8)		16 (66.7)		0.875
	1	29 (36.7)		21 (38.2)		8 (33.3)
KPK_2690 (%)	0	71 (89.9)		52 (94.5)		19 (79.2)		0.093
	1	8 (10.1)		3 (5.5)		5 (20.8)
pulS (%)	0	69 (87.3)		50 (90.9)		19 (79.2)		0.282
	1	10 (12.7)		5 (9.1)		5 (20.8)
pulC (%)	0	71 (89.9)		52 (94.5)		19 (79.2)		0.093
	1	8 (10.1)		3 (5.5)		5 (20.8)		0.093
pulM (%)	0	69 (87.3)		51 (92.7)		18 (75.0)		0.07
	1	10 (12.7)		4 (7.3)		6 (25.0)		0.07
Kvar_1938 (%)	0	69 (87.3)		51 (92.7)		18 (75.0)		0.07
	1	10 (12.7)		4 (7.3)		6 (25.0)
Kvar_1936 (%)	0	71 (89.9)		52 (94.5)		19 (79.2)		0.093
	1	8 (10.1)		3 (5.5)		5 (20.8)
fliY (%)	0	69 (87.3)		51 (92.7)		18 (75.0)		0.07
	1	10 (12.7)		4 (7.3)		6 (25.0)
iutA (%)	0	34 (43.0)		28 (50.9)		6 (25.0)		0.058
	1	45 (57.0)		27 (49.1)		18 (75.0)		0.058
Kvar_0771 (%)	0	71 (89.9)		52 (94.5)		19 (79.2)		0.093
	1	8 (10.1)		3 (5.5)		5 (20.8)
Kvar_0776 (%)	0	74 (93.7)		52 (94.5)		22 (91.7)		1
	1	5 (6.3)		3 (5.5)		2 (8.3)
Kvar_0779 (%)	0	69 (87.3)		51 (92.7)		18 (75.0)		0.07
	1	10 (12.7)		4 (7.3)		6 (25.0)
mrkF (%)	0	69 (87.3)		51 (92.7)		18 (75.0)		0.07
	1	10 (12.7)		4 (7.3)		6 (25.0)
Kvar_0795 (%)	0	71 (89.9)		52 (94.5)		19 (79.2)		0.093
	1	8 (10.1)		3 (5.5)		5 (20.8)
KPK_0838 (%)	0	69 (87.3)		51 (92.7)		18 (75.0)		0.07
	1	10 (12.7)		4 (7.3)		6 (25.0)
KPK_1682 (%)	0	60 (75.9)		44 (80.0)		16 (66.7)		0.323
	1	19 (24.1)		11 (20.0)		8 (33.3)
Kvar_1571 (%)	0	60 (75.9)		44 (80.0)		16 (66.7)		0.323
	1	19 (24.1)		11 (20.0)		8 (33.3)
Kvar_1570 (%)	0	72 (91.1)		52 (94.5)		20 (83.3)		0.237
	1	7 (8.9)		3 (5.5)		4 (16.7)
Kvar_1569 (%)	0	72 (91.1)		52 (94.5)		20 (83.3)		0.237
	1	7 (8.9)		3 (5.5)		4 (16.7)
KPK_1678 (%)	0	63 (79.7)		45 (81.8)		18 (75.0)		0.697
	1	16 (20.3)		10 (18.2)		6 (25.0)
KPK_1677 (%)	0	63 (79.7)		45 (81.8)		18 (75.0)		0.697
	1	16 (20.3)		10 (18.2)		6 (25.0)
manB (%)	0	16 (20.3)		13 (23.6)		3 (12.5)		0.407
	1	63 (79.7)		42 (76.4)		21 (87.5)
Kvar_1565 (%)	0	14 (17.7)		12 (21.8)		2 (8.3)		0.261
	1	65 (82.3)		43 (78.2)		22 (91.7)
N559_1751 (%)	0	66 (83.5)		46 (83.6)		20 (83.3)		1
	1	13 (16.5)		9 (16.4)		4 (16.7)
wzi (%)	0	1 (1.3)		1 (1.8)		0 (0.0)		1
	1	78 (98.7)		54 (98.2)		24 (100.0)		1
Kvar_1549 (%)	0	41 (51.9)		34 (61.8)		7 (29.2)		0.015
	1	38 (48.1)		21 (38.2)		17 (70.8)		0.015
A79E_1750 (%)	0	72 (91.1)		49 (89.1)		23 (95.8)		0.59
	1	7 (8.9)		6 (10.9)		1 (4.2)
A79E_1751 (%)	0	72 (91.1)		49 (89.1)		23 (95.8)		0.59
	1	7 (8.9)		6 (10.9)		1 (4.2)
KP1_2414 (%)	0	60 (75.9)		40 (72.7)		20 (83.3)		0.467
	1	19 (24.1)		15 (27.3)		4 (16.7)
A79E_2824 (%)	0	59 (74.7)		40 (72.7)		19 (79.2)		0.746
	1	20 (25.3)		15 (27.3)		5 (20.8)
clbS (%)	0	71 (89.9)		48 (87.3)		23 (95.8)		0.451
	1	8 (10.1)		7 (12.7)		1 (4.2)
clbQ (%)	0	71 (89.9)		48 (87.3)		23 (95.8)		0.451
	1	8 (10.1)		7 (12.7)		1 (4.2)
clbP (%)	0	71 (89.9)		48 (87.3)		23 (95.8)		0.451
	1	8 (10.1)		7 (12.7)		1 (4.2)
clbO (%)	0	71 (89.9)		48 (87.3)		23 (95.8)		0.451
	1	8 (10.1)		7 (12.7)		1 (4.2)
clbN (%)	0	71 (89.9)		48 (87.3)		23 (95.8)		0.451
	1	8 (10.1)		7 (12.7)		1 (4.2)
clbM (%)	0	71 (89.9)		48 (87.3)		23 (95.8)		0.451
	1	8 (10.1)		7 (12.7)		1 (4.2)
clbL (%)	0	71 (89.9)		48 (87.3)		23 (95.8)		0.451
	1	8 (10.1)		7 (12.7)		1 (4.2)
clbK (%)	0	71 (89.9)		48 (87.3)		23 (95.8)		0.451
	1	8 (10.1)		7 (12.7)		1 (4.2)
clbJ (%)	0	71 (89.9)		48 (87.3)		23 (95.8)		0.451
	1	8 (10.1)		7 (12.7)		1 (4.2)
clbI (%)	0	71 (89.9)		48 (87.3)		23 (95.8)		0.451
	1	8 (10.1)		7 (12.7)		1 (4.2)
clbH (%)	0	71 (89.9)		48 (87.3)		23 (95.8)		0.451
	1	8 (10.1)		7 (12.7)		1 (4.2)
clbG (%)	0	71 (89.9)		48 (87.3)		23 (95.8)		0.451
	1	8 (10.1)		7 (12.7)		1 (4.2)
clbF (%)	0	71 (89.9)		48 (87.3)		23 (95.8)		0.451
	1	8 (10.1)		7 (12.7)		1 (4.2)
clbE (%)	0	71 (89.9)		48 (87.3)		23 (95.8)		0.451
	1	8 (10.1)		7 (12.7)		1 (4.2)
clbD (%)	0	71 (89.9)		48 (87.3)		23 (95.8)		0.451
	1	8 (10.1)		7 (12.7)		1 (4.2)
clbC (%)	0	71 (89.9)		48 (87.3)		23 (95.8)		0.451
	1	8 (10.1)		7 (12.7)		1 (4.2)
clbB (%)	0	71 (89.9)		48 (87.3)		23 (95.8)		0.451
	1	8 (10.1)		7 (12.7)		1 (4.2)
clbA (%)	0	71 (89.9)		48 (87.3)		23 (95.8)		0.451
	1	8 (10.1)		7 (12.7)		1 (4.2)
KPN2242_15475 (%)	0	55 (69.6)		34 (61.8)		21 (87.5)		0.044
	1	24 (30.4)		21 (38.2)		3 (12.5)
KPR_1615 (%)	0	55 (69.6)		34 (61.8)		21 (87.5)		0.044
	1	24 (30.4)		21 (38.2)		3 (12.5)
KPN2242_15485 (%)	0	55 (69.6)		34 (61.8)		21 (87.5)		0.044
	1	24 (30.4)		21 (38.2)		3 (12.5)
KPR_1616 (%)	0	55 (69.6)		34 (61.8)		21 (87.5)		0.044
	1	24 (30.4)		21 (38.2)		3 (12.5)
kfoC (%)	0	55 (69.6)		34 (61.8)		21 (87.5)		0.044
	1	24 (30.4)		21 (38.2)		3 (12.5)		0.044
KPHS_35450 (%)	0	26 (32.9)		18 (32.7)		8 (33.3)		1
	1	53 (67.1)		37 (67.3)		16 (66.7)
KPN2242_15505 (%)	0	26 (32.9)		18 (32.7)		8 (33.3)		1
	1	53 (67.1)		37 (67.3)		16 (66.7)
KPN2242_15510 (%)	0	26 (32.9)		18 (32.7)		8 (33.3)		1
	1	53 (67.1)		37 (67.3)		16 (66.7)
KPN2242_15515 (%)	0	26 (32.9)		18 (32.7)		8 (33.3)		1
	1	53 (67.1)		37 (67.3)		16 (66.7)
wzt (%)	0	26 (32.9)		18 (32.7)		8 (33.3)		1
	1	53 (67.1)		37 (67.3)		16 (66.7)		1
wzm (%)	0	26 (32.9)		18 (32.7)		8 (33.3)		1
	1	53 (67.1)		37 (67.3)		16 (66.7)
wcaJ (%)	0	68 (86.1)		46 (83.6)		22 (91.7)		0.552
	1	11 (13.9)		9 (16.4)		2 (8.3)		0.552
wcaI (%)	0	73 (92.4)		50 (90.9)		23 (95.8)		0.766
	1	6 (7.6)		5 (9.1)		1 (4.2)
wcaH (%)	0	73 (92.4)		50 (90.9)		23 (95.8)		0.766
	1	6 (7.6)		5 (9.1)		1 (4.2)
A79E_1603 (%)	0	68 (86.1)		46 (83.6)		22 (91.7)		0.552
	1	11 (13.9)		9 (16.4)		2 (8.3)
gmd (%)	0	68 (86.1)		46 (83.6)		22 (91.7)		0.552
	1	11 (13.9)		9 (16.4)		2 (8.3)
wcsS (%)	0	73 (92.4)		50 (90.9)		23 (95.8)		0.766
	1	6 (7.6)		5 (9.1)		1 (4.2)
magAwzy_K1 (%)	0	73 (92.4)		50 (90.9)		23 (95.8)		0.766
	1	6 (7.6)		5 (9.1)		1 (4.2)
wclY (%)	0	73 (92.4)		50 (90.9)		23 (95.8)		0.766
	1	6 (7.6)		5 (9.1)		1 (4.2)
wzx (%)	0	73 (92.4)		50 (90.9)		23 (95.8)		0.766
	1	6 (7.6)		5 (9.1)		1 (4.2)
wzc (%)	0	70 (88.6)		47 (85.5)		23 (95.8)		0.342
	1	9 (11.4)		8 (14.5)		1 (4.2)
KPN2242_15615 (%)	0	14 (17.7)		11 (20.0)		3 (12.5)		0.629
	1	65 (82.3)		44 (80.0)		21 (87.5)
allD (%)	0	74 (93.7)		51 (92.7)		23 (95.8)		0.985
	1	5 (6.3)		4 (7.3)		1 (4.2)
allC (%)	0	74 (93.7)		51 (92.7)		23 (95.8)		0.985
	1	5 (6.3)		4 (7.3)		1 (4.2)
allB (%)	0	73 (92.4)		50 (90.9)		23 (95.8)		0.766
	1	6 (7.6)		5 (9.1)		1 (4.2)
allR (%)	0	73 (92.4)		50 (90.9)		23 (95.8)		0.766
	1	6 (7.6)		5 (9.1)		1 (4.2)
allA (%)	0	73 (92.4)		50 (90.9)		23 (95.8)		0.766
	1	6 (7.6)		5 (9.1)		1 (4.2)
allS (%)	0	73 (92.4)		50 (90.9)		23 (95.8)		0.766
	1	6 (7.6)		5 (9.1)		1 (4.2)
KP1_2400 (%)	0	71 (89.9)		49 (89.1)		22 (91.7)		1
	1	8 (10.1)		6 (10.9)		2 (8.3)
iucA...498 (%)	0	44 (55.7)		32 (58.2)		12 (50.0)		0.669
	1	35 (44.3)		23 (41.8)		12 (50.0)
iucB (%)	0	44 (55.7)		32 (58.2)		12 (50.0)		0.669
	1	35 (44.3)		23 (41.8)		12 (50.0)
iucC (%)	0	44 (55.7)		32 (58.2)		12 (50.0)		0.669
	1	35 (44.3)		23 (41.8)		12 (50.0)
iucD (%)	0	44 (55.7)		32 (58.2)		12 (50.0)		0.669
	1	35 (44.3)		23 (41.8)		12 (50.0)
pK2044_00115 (%)	0	57 (72.2)		37 (67.3)		20 (83.3)		0.233
	1	22 (27.8)		18 (32.7)		4 (16.7)
pK2044_00110 (%)	0	57 (72.2)		37 (67.3)		20 (83.3)		0.233
	1	22 (27.8)		18 (32.7)		4 (16.7)
pK2044_00105 (%)	0	57 (72.2)		37 (67.3)		20 (83.3)		0.233
	1	22 (27.8)		18 (32.7)		4 (16.7)
pK2044_00100 (%)	0	58 (73.4)		38 (69.1)		20 (83.3)		0.298
	1	21 (26.6)		17 (30.9)		4 (16.7)
rmpA...506 (%)	0	56 (70.9)		37 (67.3)		19 (79.2)		0.423
	1	23 (29.1)		18 (32.7)		5 (20.8)
traJ (%)	0	56 (70.9)		40 (72.7)		16 (66.7)		0.782
	1	23 (29.1)		15 (27.3)		8 (33.3)
KPHS_35440 (%)	0	50 (63.3)		39 (70.9)		11 (45.8)		0.061
	1	29 (36.7)		16 (29.1)		13 (54.2)
N559_2003 (%)	0	55 (69.6)		33 (60.0)		22 (91.7)		0.011
	1	24 (30.4)		22 (40.0)		2 (8.3)
KPR_3172 (%)	0	70 (88.6)		49 (89.1)		21 (87.5)		1
	1	9 (11.4)		6 (10.9)		3 (12.5)
Kvar_2961 (%)	0	68 (86.1)		48 (87.3)		20 (83.3)		0.911
	1	11 (13.9)		7 (12.7)		4 (16.7)
KPN2242_09800 (%)	0	62 (78.5)		44 (80.0)		18 (75.0)		0.842
	1	17 (21.5)		11 (20.0)		6 (25.0)
KPN2242_09810 (%)	0	64 (81.0)		44 (80.0)		20 (83.3)		0.972
	1	15 (19.0)		11 (20.0)		4 (16.7)
A225_3875 (%)	0	75 (94.9)		51 (92.7)		24 (100.0)		0.425
	1	4 (5.1)		4 (7.3)		0 (0.0)
KPN2242_14270 (%)	0	65 (82.3)		45 (81.8)		20 (83.3)		1
	1	14 (17.7)		10 (18.2)		4 (16.7)
KPN2242_14290 (%)	0	65 (82.3)		45 (81.8)		20 (83.3)		1
	1	14 (17.7)		10 (18.2)		4 (16.7)
KPK_2047 (%)	0	65 (82.3)		45 (81.8)		20 (83.3)		1
	1	14 (17.7)		10 (18.2)		4 (16.7)
KPN2242_14300 (%)	0	64 (81.0)		44 (80.0)		20 (83.3)		0.972
	1	15 (19.0)		11 (20.0)		4 (16.7)
KPK_3059 (%)	0	75 (94.9)		53 (96.4)		22 (91.7)		0.751
	1	4 (5.1)		2 (3.6)		2 (8.3)
KPN_01329 (%)	0	64 (81.0)		43 (78.2)		21 (87.5)		0.51
	1	15 (19.0)		12 (21.8)		3 (12.5)
KPK_2052 (%)	0	65 (82.3)		47 (85.5)		18 (75.0)		0.424
	1	14 (17.7)		8 (14.5)		6 (25.0)
KPR_2389 (%)	0	74 (93.7)		51 (92.7)		23 (95.8)		0.985
	1	5 (6.3)		4 (7.3)		1 (4.2)
KPR_2386 (%)	0	74 (93.7)		51 (92.7)		23 (95.8)		0.985
	1	5 (6.3)		4 (7.3)		1 (4.2)
KPR_2385 (%)	0	74 (93.7)		51 (92.7)		23 (95.8)		0.985
	1	5 (6.3)		4 (7.3)		1 (4.2)
KPN2242_15605 (%)	0	71 (89.9)		49 (89.1)		22 (91.7)		1
	1	8 (10.1)		6 (10.9)		2 (8.3)
KPN2242_15600 (%)	0	71 (89.9)		49 (89.1)		22 (91.7)		1
	1	8 (10.1)		6 (10.9)		2 (8.3)
KPN2242_15595 (%)	0	71 (89.9)		49 (89.1)		22 (91.7)		1
	1	8 (10.1)		6 (10.9)		2 (8.3)
KPN2242_15590 (%)	0	71 (89.9)		49 (89.1)		22 (91.7)		1
	1	8 (10.1)		6 (10.9)		2 (8.3)
KPN2242_15585 (%)	0	71 (89.9)		49 (89.1)		22 (91.7)		1
	1	8 (10.1)		6 (10.9)		2 (8.3)
KPN2242_15580 (%)	0	71 (89.9)		49 (89.1)		22 (91.7)		1
	1	8 (10.1)		6 (10.9)		2 (8.3)
KPN2242_09780 (%)	0	78 (98.7)		54 (98.2)		24 (100.0)		1
	1	1 (1.3)		1 (1.8)		0 (0.0)
KPN2242_09795 (%)	0	71 (89.9)		50 (90.9)		21 (87.5)		0.955
	1	8 (10.1)		5 (9.1)		3 (12.5)
A225_4837 (%)	0	78 (98.7)		55 (100.0)		23 (95.8)		0.668
	1	1 (1.3)		0 (0.0)		1 (4.2)
A225_4838 (%)	0	78 (98.7)		55 (100.0)		23 (95.8)		0.668
	1	1 (1.3)		0 (0.0)		1 (4.2)
KPN_02273 (%)	0	73 (92.4)		51 (92.7)		22 (91.7)		1
	1	6 (7.6)		4 (7.3)		2 (8.3)
N559_1772 (%)	0	70 (88.6)		48 (87.3)		22 (91.7)		0.857
	1	9 (11.4)		7 (12.7)		2 (8.3)
N559_1771 (%)	0	70 (88.6)		48 (87.3)		22 (91.7)		0.857
	1	9 (11.4)		7 (12.7)		2 (8.3)
KPHS_35600 (%)	0	78 (98.7)		54 (98.2)		24 (100.0)		1
	1	1 (1.3)		1 (1.8)		0 (0.0)
KPHS_35610 (%)	0	78 (98.7)		54 (98.2)		24 (100.0)		1
	1	1 (1.3)		1 (1.8)		0 (0.0)
KPHS_35620 (%)	0	78 (98.7)		54 (98.2)		24 (100.0)		1
	1	1 (1.3)		1 (1.8)		0 (0.0)
KPHS_35640 (%)	0	78 (98.7)		54 (98.2)		24 (100.0)		1
	1	1 (1.3)		1 (1.8)		0 (0.0)
KPHS_35650 (%)	0	78 (98.7)		54 (98.2)		24 (100.0)		1
	1	1 (1.3)		1 (1.8)		0 (0.0)
KPHS_35670 (%)	0	78 (98.7)		54 (98.2)		24 (100.0)		1
	1	1 (1.3)		1 (1.8)		0 (0.0)
KPHS_35680 (%)	0	78 (98.7)		54 (98.2)		24 (100.0)		1
	1	1 (1.3)		1 (1.8)		0 (0.0)
KPN_03168 (%)	0	68 (86.1)		46 (83.6)		22 (91.7)		0.552
	1	11 (13.9)		9 (16.4)		2 (8.3)
KPK_0946 (%)	0	68 (86.1)		46 (83.6)		22 (91.7)		0.552
	1	11 (13.9)		9 (16.4)		2 (8.3)
KPR_4181 (%)	0	68 (86.1)		46 (83.6)		22 (91.7)		0.552
	1	11 (13.9)		9 (16.4)		2 (8.3)
KPN_03170 (%)	0	71 (89.9)		47 (85.5)		24 (100.0)		0.117
	1	8 (10.1)		8 (14.5)		0 (0.0)
KPN_03175 (%)	0	71 (89.9)		47 (85.5)		24 (100.0)		0.117
	1	8 (10.1)		8 (14.5)		0 (0.0)
KPN_03179 (%)	0	68 (86.1)		46 (83.6)		22 (91.7)		0.552
	1	11 (13.9)		9 (16.4)		2 (8.3)
KPN_03180 (%)	0	68 (86.1)		46 (83.6)		22 (91.7)		0.552
	1	11 (13.9)		9 (16.4)		2 (8.3)
KPK_0936 (%)	0	68 (86.1)		46 (83.6)		22 (91.7)		0.552
	1	11 (13.9)		9 (16.4)		2 (8.3)
KPN_03181 (%)	0	68 (86.1)		46 (83.6)		22 (91.7)		0.552
	1	11 (13.9)		9 (16.4)		2 (8.3)
cah (%)	0	77 (97.5)		55 (100.0)		22 (91.7)		0.165
	1	2 (2.5)		0 (0.0)		2 (8.3)
ABZJ_00085 (%)	0	77 (97.5)		54 (98.2)		23 (95.8)		1
	1	2 (2.5)		1 (1.8)		1 (4.2)
ABZJ_00086 (%)	0	78 (98.7)		55 (100.0)		23 (95.8)		0.668
	1	1 (1.3)		0 (0.0)		1 (4.2)
fimK (%)	0	77 (97.5)		53 (96.4)		24 (100.0)		0.867
	1	2 (2.5)		2 (3.6)		0 (0.0)
KPK_0939 (%)	0	76 (96.2)		54 (98.2)		22 (91.7)		0.451
	1	3 (3.8)		1 (1.8)		2 (8.3)
KPK_0944 (%)	0	76 (96.2)		54 (98.2)		22 (91.7)		0.451
	1	3 (3.8)		1 (1.8)		2 (8.3)
Kvar_2965 (%)	0	78 (98.7)		54 (98.2)		24 (100.0)		1
	1	1 (1.3)		1 (1.8)		0 (0.0)
aaiW (%)	0	76 (96.2)		53 (96.4)		23 (95.8)		1
	1	3 (3.8)		2 (3.6)		1 (4.2)
probable (%)	0	77 (97.5)		53 (96.4)		24 (100.0)		0.867
	1	2 (2.5)		2 (3.6)		0 (0.0)
KPR_1595 (%)	0	77 (97.5)		53 (96.4)		24 (100.0)		0.867
	1	2 (2.5)		2 (3.6)		0 (0.0)
KPR_1593 (%)	0	77 (97.5)		53 (96.4)		24 (100.0)		0.867
	1	2 (2.5)		2 (3.6)		0 (0.0)
KPR_1592 (%)	0	77 (97.5)		53 (96.4)		24 (100.0)		0.867
	1	2 (2.5)		2 (3.6)		0 (0.0)
KPR_1591 (%)	0	77 (97.5)		53 (96.4)		24 (100.0)		0.867
	1	2 (2.5)		2 (3.6)		0 (0.0)
KPR_1590 (%)	0	77 (97.5)		53 (96.4)		24 (100.0)		0.867
	1	2 (2.5)		2 (3.6)		0 (0.0)
KPR_1589 (%)	0	77 (97.5)		53 (96.4)		24 (100.0)		0.867
	1	2 (2.5)		2 (3.6)		0 (0.0)
wbaP (%)	0	76 (96.2)		52 (94.5)		24 (100.0)		0.599
	1	3 (3.8)		3 (5.5)		0 (0.0)
wzb (%)	0	77 (97.5)		53 (96.4)		24 (100.0)		0.867
	1	2 (2.5)		2 (3.6)		0 (0.0)
mgtC (%)	0	78 (98.7)		54 (98.2)		24 (100.0)		1
	1	1 (1.3)		1 (1.8)		0 (0.0)
N559_2004 (%)	0	78 (98.7)		54 (98.2)		24 (100.0)		1
	1	1 (1.3)		1 (1.8)		0 (0.0)
KPHS_43440 (%)	0	78 (98.7)		54 (98.2)		24 (100.0)		1
	1	1 (1.3)		1 (1.8)		0 (0.0)
a level=1: organism containg the gene; level=0: organism lacking of the gene.
Table S4. Clinical characteristics and laboratory findings of non- survivor and survivor patients with MDR K. pneumoniae BSI.
Variables			Overall		Non-survivors (n=12)		Survivors (n=24)		p value
Age, year (IQR)			70.00 (51.50, 81.25)		64.00 (56.00, 77.50)		71.50 (51.50, 81.50)		0.933
Male			24 ( 66.7)		9 ( 75.0)		15 ( 62.5)		0.708
Pre-existing medical conditions
Diabetes mellitus			7 (19.4)		2 (16.7)		5 (20.8)		1
Pulmonary disease			4 (11.1)		0 (0.0)		4 (16.7)		0.349
Cardiovascular disease			10 (27.8)		3 (25.0)		7 (29.2)		1
Hepatobiliary disease			7 (19.4)		1 (8.3)		6 (25.0)		0.457
Malignancy			5 (13.9)		3 (25.0)		2 (8.3)		0.394
aCCI (IQR)			3.50 [1.00, 5.00]		3.50 (1.00, 5.00)		3.50 (1.00, 5.00)		0.812
Prior hospitalization, day (IQR)			9.00 [4.00, 35.00]		15.00 (6.50, 54.00)		5.00 (3.25, 24.25)		0.296
Prior ICU stay, day (IQR)			23 ( 63.9)		10 ( 83.3)		13 ( 54.2)		0.177
Prior surgery			11 (30.6)		3 (25.0)		8 (33.3)		0.898
Infection site									0.321
Biliary tract			11 (13.9)		9 (16.4)		2 (8.3)
Liver abscess			4 (11.1)		0 (0.0)		4 (16.7)
Abdominal			1 (2.8)		1 (8.3)		0 (0.0)
Pneumoniae			18 (50.0)		8 (66.7)		10 (41.7)
Urinary tract			4 (11.1)		1 (8.3)		3 (12.5)
Unknown			4 (11.1)		1 (8.3)		3 (12.5)
Invasive procedure or devices			26 (72.2)		10 (83.3)		16 (66.7)		0.511
Mechanical ventilation			19 (52.8)		10 (83.3)		9 (37.5)		0.025
Central venous catheterization			21 (58.3)		10 (83.3)		11 (45.8)		0.073
Urinary catheterization			23 (63.9)		10 (83.3)		13 (54.2)		0.177
Stomach tube catheterization			25 (69.4)		10 (83.3)		15 (62.5)		0.371
Prior Hemodialysis			2 (5.6)		2 (16.7)		0 (0.0)		0.198
Prior corticosteroid use			13 (36.1)		7 (58.3)		6 (25.0)		0.111
Corticosteroid use after BSI			11 (30.6)		6 (50.0)		5 (20.8)		0.159
Prior receipt of antibiotics in the 30 days prior to BSI
Third-generation Cephalosporin			11 (30.6)		3 (25.0)		8 (33.3)		0.898
BLBLIs			13 (36.1)		7 (58.3)		6 (25.0)		0.111
Carbapenem			15 (41.7)		6 (50.0)		9 (37.5)		0.72
Aminoglycosides			2 (5.6)		0 (0.0)		2 (8.3)		0.797
Fluoroquinolone			10 (27.8)		3 (25.0)		7 (29.2)		1
Tigecycline			4 (11.1)		3 (25.0)		1 (4.2)		0.189
Laboratory examination
Neutropenia			2 (5.6)		1 (8.3)		1 (4.2)		1
Serum albumin <30 g/L			19 (52.8)		6 (50.0)		13 (54.2)		1
BUN			9.02 (5.48)		11.71 (5.93)		7.67 (4.81)		0.035
CRP			114.18 (78.42)		108.90 (65.64)		116.82 (85.30)		0.78
Severity of illness at time of BSI
APACHE II score			22.00 (13.75, 29.00)		29.00 (26.00, 31.00)		16.00 (12.50, 25.25)		0.001
PITT			3.00 (1.00, 6.25)		7.00 (5.50, 8.00)		2.00 (1.00, 3.25)		<0.001
Spetic shock			11 (30.6)		7 (58.3)		4 (16.7)		0.03
Antimicrobial after BSI
Third-generation Cephalosporin			5 (13.9)		1 (8.3)		4 (16.7)		0.865
BLBLIs			25 (69.4)		10 (83.3)		15 (62.5)		0.371
Carbapenem			19 (52.8)		5 (41.7)		14 (58.3)		0.555
Empric treatment of Cephalosporins			2 (5.6)		1 (8.3)		1 (4.2)		1
Empric treatment of BLBLIs			19 (52.8)		8 (66.7)		11 (45.8)		0.409
Empric treatment of Carbapenems			16 (44.4)		5 (41.7)		11 (45.8)		1
Appropriate empirical treatment			17 (47.2)		4 (33.3)		13 (54.2)		0.409
Appropriate definitive treatment			24 (66.7)		6 (50.0)		18 (75.0)		0.115

## Sheet: Table S5
Table S5. The ST distribution of K. pneumoniae
Strain	ST
LHL26429	11
LHL26521	-
LHL26596	23
LHL26597	11
LHL26626	35
LHL26796	392
LHL26860	1255
LHL27141	101
LHL27211	616
LHL27212	375
LHL27537	65
LHL27551	1886
LHL27552	65
LHL28087	11
LHL28321	29
LHL28435	65
LHL28613	2352
LHL28749	4427
LHL28911	23
LHL29099	2286
LHL30048	11
LHL30259	1100
LHL30576	11
LHL30780	65
LHL30781	11
LHL30909	23
LHL31053	464
LHL31061	11
LHL31174	412
LHL31287	280
LHL31340	1764
LHL31411	392
LHL31724	1198
LHL31732	1307
LHL31781	1966
LHL31915	11
LHL32218	1254
LHL32220	11
LHL32333	11
LHL32708	11
LHL32873	420
LHL33185	11
LHL33186	11
LHL33563	11
LHL33726	592
LHL34254	412
LHL34281	412
LHL34579	25
LHL34664	11
LHL34832	-
LHL34843	29
LHL35118	307
LHL35441	11
LHL35538	1265
LHL36594	11
LHL37278	-
LHL37361	-
LHL37767	1107
LHL38027	11
LHL38253	-
LHL38453	11
LHL38584	307
LHL38657	11
LHL38673	-
LHL38731	697
LHL38916	4327
LHL38958	11
LHL39473	11
LHL39555	65
LHL39710	-
LHL39748	23
LHL39761	17
LHL39882	2441
LHL39946	25
LHL43186	11
LHL44023	485
LHL44210	11
LHL44390	15
LHL44872	1562

## Sheet: Table S6
Table S6. Clinical characteristics and laboratory findings of non- survivor and survivor patients with MDR K. pneumoniae BSI.
Variables	Overall	Non-survivors (n=12)	Survivors (n=24)	p value
Age, year (IQR)	70.00 (51.50, 81.25)	64.00 (56.00, 77.50)	71.50 (51.50, 81.50)	0.933
Male	24 ( 66.7)	9 ( 75.0)	15 ( 62.5)	0.708
Pre-existing medical conditions
Diabetes mellitus	7 (19.4)	2 (16.7)	5 (20.8)	1
Pulmonary disease	4 (11.1)	0 (0.0)	4 (16.7)	0.349
Cardiovascular disease	10 (27.8)	3 (25.0)	7 (29.2)	1
Hepatobiliary disease	7 (19.4)	1 (8.3)	6 (25.0)	0.457
Malignancy	5 (13.9)	3 (25.0)	2 (8.3)	0.394
aCCI (IQR)	3.50 [1.00, 5.00]	3.50 (1.00, 5.00)	3.50 (1.00, 5.00)	0.812
Prior hospitalization, day (IQR)	9.00 [4.00, 35.00]	15.00 (6.50, 54.00)	5.00 (3.25, 24.25)	0.296
Prior ICU stay, day (IQR)	23 ( 63.9)	10 ( 83.3)	13 ( 54.2)	0.177
Prior surgery	11 (30.6)	3 (25.0)	8 (33.3)	0.898
Infection site				0.321
Biliary tract	11 (13.9)	9 (16.4)	2 (8.3)
Liver abscess	4 (11.1)	0 (0.0)	4 (16.7)
Abdominal	1 (2.8)	1 (8.3)	0 (0.0)
Pneumoniae	18 (50.0)	8 (66.7)	10 (41.7)
Urinary tract	4 (11.1)	1 (8.3)	3 (12.5)
Unknown	4 (11.1)	1 (8.3)	3 (12.5)
Invasive procedure or devices	26 (72.2)	10 (83.3)	16 (66.7)	0.511
Mechanical ventilation	19 (52.8)	10 (83.3)	9 (37.5)	0.025
Central venous catheterization	21 (58.3)	10 (83.3)	11 (45.8)	0.073
Urinary catheterization	23 (63.9)	10 (83.3)	13 (54.2)	0.177
Stomach tube catheterization	25 (69.4)	10 (83.3)	15 (62.5)	0.371
Prior Hemodialysis	2 (5.6)	2 (16.7)	0 (0.0)	0.198
Prior corticosteroid use	13 (36.1)	7 (58.3)	6 (25.0)	0.111
Corticosteroid use after BSI	11 (30.6)	6 (50.0)	5 (20.8)	0.159
Prior receipt of antibiotics in the 30 days prior to BSI
Third-generation Cephalosporin	11 (30.6)	3 (25.0)	8 (33.3)	0.898
BLBLIs	13 (36.1)	7 (58.3)	6 (25.0)	0.111
Carbapenem	15 (41.7)	6 (50.0)	9 (37.5)	0.72
Aminoglycosides	2 (5.6)	0 (0.0)	2 (8.3)	0.797
Fluoroquinolone	10 (27.8)	3 (25.0)	7 (29.2)	1
Tigecycline	4 (11.1)	3 (25.0)	1 (4.2)	0.189
Laboratory examination
Neutropenia	2 (5.6)	1 (8.3)	1 (4.2)	1
Serum albumin <30 g/L	19 (52.8)	6 (50.0)	13 (54.2)	1
BUN	9.02 (5.48)	11.71 (5.93)	7.67 (4.81)	0.035
CRP	114.18 (78.42)	108.90 (65.64)	116.82 (85.30)	0.78
Severity of illness at time of BSI
APACHE II score	22.00 (13.75, 29.00)	29.00 (26.00, 31.00)	16.00 (12.50, 25.25)	0.001
PITT	3.00 (1.00, 6.25)	7.00 (5.50, 8.00)	2.00 (1.00, 3.25)	<0.001
Spetic shock	11 (30.6)	7 (58.3)	4 (16.7)	0.03
Antimicrobial after BSI
Third-generation Cephalosporin	5 (13.9)	1 (8.3)	4 (16.7)	0.865
BLBLIs	25 (69.4)	10 (83.3)	15 (62.5)	0.371
Carbapenem	19 (52.8)	5 (41.7)	14 (58.3)	0.555
Empric treatment of Cephalosporins	2 (5.6)	1 (8.3)	1 (4.2)	1
Empric treatment of BLBLIs	19 (52.8)	8 (66.7)	11 (45.8)	0.409
Empric treatment of Carbapenems	16 (44.4)	5 (41.7)	11 (45.8)	1
Appropriate empirical treatment	17 (47.2)	4 (33.3)	13 (54.2)	0.409
Appropriate definitive treatment	24 (66.7)	6 (50.0)	18 (75.0)	0.115

## Sheet: Table S7
Table S7. Bacterial characteristics of the non-survivor and survivor groups of patients with MDR K. pneumoniae BSI.
Variables	Overall	Non-survivors (n-12)	Survivors (n=24)	p value
CRKP	24 (66.7)	10 (83.3)	14 (58.3)	0.261
hypermucoviscous phenotype	8 (22.2)	6 (50.0)	2 (8.3)	0.016
Resistance genes
Cephalosporins
CTX-M	30 (83.3)	10 (83.3)	20 (83.3)	1
CTX-M-65	18 (50.0)	8 (66.7)	10 (41.7)	0.289
CTX-M-14	3 (8.3)	0 (0.0)	3 (12.5)	0.522
CTX-M-15	3 (8.3)	0 (0.0)	3 (12.5)	0.522
CTX-M-3	3 (8.3)	2 (16.7)	1 (4.2)	0.522
SHV	35 (97.2)	11 (91.7)	24 (100.0)	0.72
SHV-1	36 (100.0)	12 (100.0)	24 (100.0)	NA
TEM	29 (80.6)	11 (91.7)	18 (75.0)	0.457
TEM-1	27 (75.0)	10 (83.3)	17 (70.8)	0.683
Aminoglycosides
AAC	12 (33.3)	2 (16.7)	10 (41.7)	0.261
AAC(3)-IId (%)	8 (22.2)	1 (8.3)	7 (29.2)	0.321
ANT(3'')-IIa (%)	2 (5.6)	0 (0.0)	2 (8.3)	0.797
APH
APH(3')-Ia (%)	6 (16.7)	2 (16.7)	4 (16.7)	1
aadA
aadA16 (%)	5 (13.9)	2 (16.7)	3 (12.5)	1
aadA2 (%)	20 (55.6)	8 (66.7)	12 (50.0)	0.553
Carbapenems
KPC-2	24 (66.7)	10 (83.3)	14 (58.3)	0.261
Fluoroquinolones
Qnr	16 (44.4)	4 (33.3)	12 (50.0)	0.553
QnrB1	2 (5.6)	0 (0.0)	2 (8.3)	0.797
QnrB4	3 (8.3)	2 (16.7)	1 (4.2)	0.522
Fosfomycin
FosA6 (%)	35 (97.2)	12 (100.0)	23 (95.8)	1
Sulfonamide
sul	35 (97.2)	12 (100.0)	23 (95.8)	1
Tetracycline
tet	11 (30.6)	2 (16.7)	9 (37.5)	0.371
tet(A) (%)	9 (25.0)	2 (16.7)	7 (29.2)	0.683
tet(D) (%)	4 (11.1)	0 (0.0)	4 (16.7)	0.349
Virulence genes
Mucoviscosity
iucA	15 (41.7)	7 (58.3)	8 (33.3)	0.282
iroB	36 (100.0)	12 (100.0)	24 (100.0)	NA
peg-344	4 (11.1)	2 (16.7)	2 (8.3)	0.851
rmpA	2 (5.6)	2 (16.7)	0 (0.0)	0.198
rmpA2	14 (38.9)	8 (66.7)	6 (25.0)	0.04
Biosynthesis of lipopolysaccharide
rmlC	26 (72.2)	10 (83.3)	16 (66.7)	0.511
wbbL	3 (8.3)	0 (0.0)	3 (12.5)	0.522
kfoC	2 (5.6)	0 (0.0)	2 (8.3)	0.797
Capsule
wzi	35 (97.2)	12 (100.0)	23 (95.8)	1
uge	34 (94.4)	12 (100.0)	22 (91.7)	0.797
wcaJ	2 (5.6)	0 (0.0)	2 (8.3)	0.797
Kvar_1549	23 (63.9)	11 (91.7)	12 (50.0)	0.037
Iron uptake and transport
iutA	17 (47.2)	10 (83.3)	7 (29.2)	0.007
ybtA	28 (77.8)	10 (83.3)	18 (75.0)	0.887
irp1	28 (77.8)	10 (83.3)	18 (75.0)	0.887
entB	36 (100.0)	12 (100.0)	24 (100.0)	NA
fepG	35 (97.2)	12 (100.0)	23 (95.8)	1
Fimbriae
fimF	36 (100.0)	12 (100.0)	24 (100.0)	NA
fimA	36 (100.0)	12 (100.0)	24 (100.0)	NA
mrkB	35 (97.2)	12 (100.0)	23 (95.8)	1
mrkD	36 (100.0)	12 (100.0)	24 (100.0)	NA
Secretion
pulO	35 (97.2)	11 (91.7)	24 (100.0)	0.72
pulN	34 (94.4)	11 (91.7)	23 (95.8)	1
pulC	2 (5.6)	2 (16.7)	0 (0.0)	0.198
pulM	3 (8.3)	2 (16.7)	1 (4.2)	0.522
sciN/tssJ	36 (100.0)	12 (100.0)	24 (100.0)	NA
impA/tssA	25 (69.4)	9 (75.0)	16 (66.7)	0.898
